# Supplementary material for: Management of a Focal Introduction of ASF Virus in Wild Boar: The Belgian Experience
Source: Pathogens. 2023 Jan 17;12(2):152. doi: 10.3390/pathogens12020152 (PMC9961158; doi:10.3390/pathogens12020152)
Supplement: Supplementary file 1 [file pathogens-12-00152-s001.zip]

Archive with 1 entries (1 files):
- pathogens-2120506-supplementary.pdf
